# Supplementary material for: Comprehensive Explorations and Preliminary Experimental Verification of RNA Modification-Related Diagnostic Markers in the Subtype Classification of Peripheral Blood-Derived Mononuclear Cells Derived from Post-Traumatic Stress Disorder Patients
Source: Diseases. 2025 Oct 1;13(10):323. doi: 10.3390/diseases13100323 (PMC12564738; doi:10.3390/diseases13100323)
Supplement: Supplementary file 1 [file diseases-13-00323-s001.zip]

Archive with 1 entries (1 files):
- diseases-3855811-supplementary.xls
