# Supplementary material for: Comprehensive Explorations and Preliminary Experimental Verification of RNA Modification-Related Diagnostic Markers in the Subtype Classification of Peripheral Blood-Derived Mononuclear Cells Derived from Post-Traumatic Stress Disorder Patients
Source: Diseases. 2025 Oct 1;13(10):323. doi: 10.3390/diseases13100323 (PMC12564738; doi:10.3390/diseases13100323)
Supplement: Supplementary file 1 [file diseases-13-00323-s001.zip › diseases-3855811-supplementary.xls]

## Sheet: Table S1
Table S1. Sixty RNA modification regulators genes were collected in this study
Type	RNA Modification Regulators
m6A writer	METTL3
	METTL14
	WTAP
	ZC3H13
	RBM15
	RBM15B
m6A reader	CBLL1
	YTHDC1
	YTHDC2
	YTHDF1
	YTHDF2
	YTHDF3
	HNRNPC
	FMR1
	LRPPRC
	HNRNPA2B1
	IGFBP1
	IGFBP2
	IGFBP3
	ELAVL1
	IGF2BP1
m6A erasers	FTO
	ALKBH5
m5C writers	NOP2
	NSUN2
	NSUN3
	NSUN4
	NSUN5
	NSUN6
	NSUN7
	DNMT1
	TRDMT1
	DNMT3A
	DNMT3B
m5C readers	ALYREF
	YBX1
m5C erasers	TET1
	TET2
	TET3
	ALKBH1
m7G writers	METTL1
	WDR4
m1A writers	TRMT6
	TRMT61A
	TRMT10C
	TRMT61B
m1A erasers	ALKBH3
ψ regulatory genes	PUS1
	PUSL1
	PUS3
	TRUB1
	TRUB2
	DKC1
	PUS7
	PUS7L
	RPUSD1
	RPUSD2
	RPUSD3
	RPUSD4
	PUS10
Through venous blood gene analysis between patients with healthy control (HC) and post-traumatic disorder (PTSD), we extracted 60 RNA modification regulators genes from the datasets, including 23 m6A, 17 m5C, 2 m7G, 5 m1A and 13 ψ regulatory genes.

## Sheet: Table S2
Table S2. Two distinct RNA modification patterns
ID	RBM15	CBLL1	YTHDC1	YTHDF3	FMR1	IGFBP1	IGFBP2	IGF2BP1	ALKBH5	NSUN4	DNMT3B	TET1	TET2	TET3	WDR4	TRMT61A	TRMT10C	ALKBH3	PUS7	PUS7L	PUS10	RMG cluster
GSM2175165_PTSD	6.77826	8.00601	7.99196	11.5929	8.866	3.19765	4.86844	4.69738	9.38498	6.94102	4.74973	4.42026	8.83706	7.24604	5.15625	6.36313	7.29842	6.2131	5.94433	5.07095	4.73505	A
GSM2175167_PTSD	6.82347	7.15496	7.63375	11.4024	8.40271	2.7234	6.87848	4.67667	8.96259	6.63891	4.30739	3.9129	8.17997	6.69442	5.82015	7.48653	7.18051	5.83502	5.06196	4.06353	4.28718	B
GSM2175168_PTSD	7.00195	7.65161	7.78516	11.6439	8.5658	2.72916	4.75066	4.64646	9.69194	7.09755	4.7361	4.91275	7.81199	6.39952	5.83177	6.15326	7.81088	6.28471	5.97372	4.86853	5.1356	A
GSM2175169_PTSD	7.07915	7.83954	8.11897	11.6792	8.9312	2.84436	4.56854	4.10285	9.04267	7.04004	4.8495	4.71745	8.38302	6.97109	5.41	6.47041	7.87824	6.4288	6.13837	5.18118	5.38913	A
GSM2175173_PTSD	6.52021	7.5981	7.86871	11.5644	8.70831	3.03758	5.68415	4.49418	9.12805	6.61547	4.37083	3.9509	8.73776	7.37085	5.24808	7.00695	6.6538	5.75687	5.20136	4.38378	4.25167	B
GSM2175174_PTSD	6.7851	7.25911	7.86703	11.0161	8.04981	3.15092	5.87441	4.35522	10.3954	6.85323	4.51934	4.85975	8.1651	6.8495	5.18262	6.52001	7.36346	6.38474	6.0486	4.94748	4.38679	B
GSM2175175_PTSD	7.37101	7.64934	8.17802	11.8627	9.02127	2.73907	4.9293	4.30666	9.24627	6.98334	4.94906	5.04499	9.03651	6.83215	5.86912	6.27125	7.92642	6.38722	6.51506	5.081	5.09123	A
GSM2175179_PTSD	6.63389	7.59942	7.71212	11.5558	8.71177	2.67118	5.47443	4.37081	8.9949	6.95977	4.49534	4.17765	8.83424	6.91148	4.9039	6.54814	7.58561	6.1118	5.88047	4.97071	4.72187	A
GSM2175180_PTSD	6.60217	6.58484	7.4927	10.3227	6.87383	3.0956	5.82728	4.68652	10.12	7.10933	3.95109	4.34222	7.50963	6.90284	5.62575	7.24646	6.11617	5.41579	4.98541	4.16283	4.213	B
GSM2175181_PTSD	6.61592	7.4256	7.77979	11.5435	8.44191	2.95607	5.67248	4.39545	8.89142	6.75326	4.45952	3.85271	8.81571	7.22296	4.8535	7.08678	7.04814	5.54717	5.47816	4.42213	4.34007	B
GSM2175186_PTSD	7.17849	7.44499	7.90482	11.4601	8.65843	2.65086	5.40911	4.49364	9.30201	6.7716	4.45507	4.63253	8.85351	7.02768	4.93501	6.59781	7.60025	5.9155	6.09798	4.90833	4.71596	A
GSM2175191_PTSD	6.5672	7.32223	7.80647	11.1312	8.16573	3.03192	5.3768	4.46982	9.55414	6.93696	4.31736	4.10498	8.35914	7.0525	5.2818	6.71546	6.74107	6.18396	5.7358	4.58171	4.03313	B
GSM2175198_PTSD	6.43629	7.46189	7.90831	11.0003	8.35289	3.19017	5.29443	5.08413	9.75494	7.01207	4.31736	4.16092	7.79967	6.33048	5.3526	7.08123	6.65885	5.82528	5.36076	4.2185	4.26234	B
GSM2175199_PTSD	6.19092	6.90992	7.56784	10.9742	7.86659	3.20236	6.52099	4.90351	9.60227	6.92804	4.52362	3.68636	8.08292	6.26171	4.78413	7.32841	6.31561	5.47968	5.17814	4.09664	4.10733	B
GSM2175204_PTSD	6.55042	7.08232	7.60455	11.4189	8.20555	2.556	5.58789	4.25619	9.55203	6.92492	4.47055	3.48849	8.6365	7.05108	4.89684	6.86231	6.57242	5.80828	5.36162	4.46661	4.35672	B
GSM2175208_PTSD	6.24442	7.0144	7.60627	11.0443	8.07358	2.72386	6.05103	4.82555	9.56779	6.92608	4.22944	3.82092	7.92671	6.87472	5.368	7.2013	6.72105	5.61459	5.15762	4.31608	4.25502	B
GSM2175216_PTSD	6.7733	7.32872	7.96806	11.3814	8.48766	2.56259	5.20603	4.5309	9.32634	7.03574	4.62638	3.80466	8.34866	6.56938	5.04337	6.8169	7.07227	6.28579	5.83896	4.69351	4.1848	B
GSM2175221_PTSD	7.43469	7.6062	7.94532	11.4073	8.74268	2.94143	5.39864	4.55815	8.82747	6.70417	4.12248	4.64669	8.87168	6.64415	5.31272	6.7637	7.35174	6.057	5.71274	4.69765	4.52699	A
GSM2175222_PTSD	6.96067	7.85295	8.19516	11.5938	8.70524	2.57332	5.07498	4.32121	9.93276	7.1325	4.88983	4.49468	8.78655	7.09128	5.84982	6.20536	7.18154	6.12004	6.74613	4.85284	4.829	A
GSM2175223_PTSD	7.03528	7.83547	8.19972	11.592	9.03907	2.82328	5.06638	4.59706	8.88934	6.80981	4.67759	4.85549	8.86464	6.52076	5.45752	6.32793	7.77497	6.35009	6.50863	4.95461	5.36135	A
GSM2175229_PTSD	6.80219	7.59752	8.00994	11.4289	8.59852	2.62455	5.78986	4.57724	9.33682	6.7777	4.41777	4.73833	8.60846	7.04834	5.49546	6.42757	7.06661	6.36475	6.39127	4.63707	4.72225	A
GSM2175233_PTSD	6.87306	7.52372	7.65379	11.654	8.66724	2.31706	5.54271	4.36692	9.26723	6.76727	4.65057	4.33626	9.00381	6.60161	5.10476	6.66875	7.54014	6.26992	6.27883	5.05897	4.4433	A
GSM2175237_PTSD	6.69351	7.52131	7.56784	11.4982	8.22245	2.36957	5.78622	4.3253	9.25346	6.87071	4.7438	4.52106	7.89465	6.52234	5.27995	6.63262	7.38289	6.36859	5.84921	4.89595	4.50447	B
GSM2175241_PTSD	6.58424	7.19495	7.46663	11.4467	8.27653	2.8503	6.21365	4.39076	9.50971	7.08558	5.0114	4.17575	8.26155	6.86984	5.13923	6.69175	6.76521	6.07802	5.80809	4.66559	4.53357	B
GSM2175242_PTSD	6.50484	7.2542	7.28882	10.9664	7.57011	2.94643	5.16531	4.52112	9.63833	7.2778	4.56371	3.79348	8.08	6.81344	5.38219	6.57073	7.03126	5.86718	6.01069	4.59548	4.58445	B
GSM2175246_PTSD	6.85328	8.23778	8.20443	11.783	8.9411	2.83735	5.10452	4.31868	9.12973	7.155	4.80228	4.51503	8.60557	6.36972	5.79853	6.38168	7.58817	6.45674	6.75315	5.01346	4.97813	A
GSM2175249_PTSD	6.9226	7.9838	8.22962	11.783	8.83461	3.11206	4.98603	4.15826	8.93937	7.15354	4.57434	4.94911	8.40047	6.57219	5.80206	6.32139	7.50274	6.21766	6.24133	4.671	4.80711	A
GSM2175252_PTSD	6.6689	8.16202	7.92882	11.8285	8.8206	2.51815	4.99004	4.24577	9.32634	6.99315	4.4746	4.71346	9.19882	7.11898	5.62395	6.32972	7.46713	6.04568	6.31374	4.75218	5.1798	A
GSM2175253_PTSD	6.88822	8.18373	7.92251	11.7851	8.87621	2.5331	5.09361	4.45419	9.07967	6.77291	4.77675	4.63074	9.39548	7.09459	5.8263	6.22917	7.30724	6.28219	6.3807	4.79558	4.88289	A
GSM2175254_PTSD	6.71857	8.00932	7.76307	11.475	8.52817	2.33228	5.02121	4.29717	9.42508	6.95614	4.40069	4.34449	8.58626	6.95965	5.5242	6.24108	7.2696	6.23568	6.17092	4.6135	4.65947	A
GSM2175257_PTSD	6.78243	7.96448	7.94975	11.6874	8.88633	2.6442	4.98323	4.20359	9.12805	7.04905	4.99501	4.26396	8.87756	6.93326	5.60413	6.38432	7.54319	6.3191	6.30824	5.16637	4.82311	A
GSM2175266_PTSD	6.76352	7.35994	7.75929	11.5094	8.29594	3.31809	4.85298	4.56379	9.8158	7.01949	4.19285	4.33568	8.62362	6.94761	4.85563	6.54833	7.60077	6.02016	5.76642	4.68324	4.17578	B
GSM2175267_PTSD	6.71524	7.51059	7.94975	11.5042	8.6964	2.99868	5.01629	4.58858	8.97167	6.78687	4.64487	4.2007	8.69103	7.09459	4.74684	6.41371	7.71195	6.16625	5.93827	4.78947	4.89383	A
GSM2175268_PTSD	6.69997	6.96758	7.54239	11.3121	8.62324	2.69752	5.17619	4.62917	9.5108	7.29668	4.36611	4.45242	7.98084	6.05331	5.72749	6.80871	7.34293	6.12302	5.34769	4.92464	4.24085	B
GSM2175269_PTSD	7.05991	6.55503	7.52179	10.8886	7.7933	2.77732	5.33877	4.83419	9.64759	7.39555	4.30188	3.88493	8.02902	7.01565	6.02097	7.1959	6.24879	6.09397	4.78032	3.85689	4.24974	B
GSM2175270_PTSD	6.84952	7.34488	7.62203	11.1125	8.13195	2.91311	5.02686	4.40925	9.49546	7.35789	4.54733	4.03698	8.53214	7.2656	5.77031	7.00803	7.03181	6.04504	5.66357	4.5786	4.50414	B
GSM2175271_PTSD	6.63063	7.26105	7.53129	10.5499	7.63474	3.03266	5.49361	4.53898	9.79003	7.06234	4.32296	3.52157	8.0901	6.80195	5.76872	6.86666	6.74277	5.92988	5.34438	4.12693	4.02579	B
GSM2175272_PTSD	6.59396	7.49647	7.73909	11.2348	8.14781	2.59549	4.77132	4.52168	9.33793	6.83695	4.74891	4.13816	8.34095	6.76787	5.56129	6.88099	7.48872	6.09219	5.30764	4.38593	4.23109	B
GSM2175273_PTSD	7.00776	7.43316	7.80459	10.8201	7.76254	2.75545	5.28817	4.48006	9.77596	7.19781	4.32052	4.13964	7.87337	6.94107	5.79373	6.97924	7.3333	6.13775	4.66972	3.99629	3.88733	B
GSM5988361_PTSD	6.91552	6.91972	7.94389	11.4805	8.27686	3.13253	5.41208	4.39701	8.16431	7.01299	4.81935	3.73556	8.39926	6.73981	5.67177	6.43757	7.94126	6.31389	6.02019	5.07345	4.57322	A
GSM5988362_PTSD	6.71177	7.05001	7.62483	11.5471	8.51955	2.94856	5.07719	4.71004	9.64767	7.13065	4.11329	4.52723	8.84719	6.94771	5.35897	7.03135	6.37117	5.50959	5.51456	4.5667	4.3871	B
GSM5988363_PTSD	6.94283	7.33469	7.49172	11.3047	7.90727	3.44635	6.61648	4.80741	10.1427	6.48843	4.70336	4.75813	8.52905	7.48379	5.33244	7.46982	5.59343	6.03986	5.5316	4.08114	4.58743	B
GSM5988364_PTSD	6.38828	6.78868	7.94447	11.5321	8.33938	3.1179	4.99413	4.43786	8.68042	6.7908	4.98028	4.1926	8.64286	6.9329	5.53036	6.78318	7.62306	6.18796	5.2948	4.2556	4.84481	B
GSM5988365_PTSD	6.47901	6.97494	7.9307	11.2811	7.66018	2.48495	5.34302	4.55948	9.41098	6.94553	4.49969	4.08186	8.26307	6.17439	5.45734	6.70423	7.2931	6.39292	5.84958	4.62385	4.16997	B
GSM5988366_PTSD	6.66978	7.28995	7.67224	11.4926	8.38755	2.92968	4.88464	4.29582	8.348	6.81943	4.91561	3.81633	8.76023	6.57814	5.24481	6.59957	7.83435	6.08918	6.17687	4.72391	4.57922	A
GSM5988367_PTSD	6.93308	6.92146	7.53429	11.096	8.7791	2.71951	5.70095	4.32617	8.94136	6.70273	4.82971	3.84115	9.07864	7.12811	5.28136	6.33341	6.88269	5.99507	5.76784	5.13241	4.63187	B
GSM5988368_PTSD	6.75921	7.0806	7.98277	11.3919	8.17862	2.71753	5.32284	4.2265	9.84177	6.98409	4.47569	4.30866	7.82579	6.53855	5.72033	6.79836	6.94984	6.35603	5.60093	4.35625	4.29933	B
GSM5988369_PTSD	6.90862	7.69411	7.9307	11.3919	8.10068	2.29802	4.67556	4.30387	9.40969	7.1632	4.63987	4.48827	7.94815	6.53141	5.59391	6.95441	7.0943	6.25657	5.88074	4.3777	4.65206	B
GSM5988370_PTSD	7.02888	7.93132	7.7405	11.5062	8.50193	2.69409	5.57116	4.34385	10.081	7.57996	4.412	4.85506	8.51979	6.52772	5.63708	6.75258	6.53904	5.67123	5.49281	4.8443	4.47541	B
GSM5988371_PTSD	7.40774	7.25394	7.81148	11.5471	8.60251	2.80995	4.60067	4.3476	8.979	6.7199	4.84728	4.23556	8.7508	7.2968	5.57996	6.62773	6.02688	5.90527	5.54393	4.46403	3.99055	B
GSM5988372_PTSD	6.64297	7.34111	7.937	11.3919	8.04175	3.26797	4.48708	4.51676	9.25275	7.05869	4.64904	4.19527	8.33804	6.78886	5.83834	6.80874	7.46478	6.09022	6.2281	4.62709	4.22653	B
GSM5988373_PTSD	7.22136	7.04888	7.97873	11.8431	8.49496	2.75399	5.86021	4.07696	8.72473	6.90196	5.01455	3.99253	8.42462	6.68639	5.80708	6.82892	7.17946	6.20398	6.11813	4.5366	4.71659	A
GSM5988374_PTSD	6.53274	8.15471	7.2933	11.3919	8.07174	2.92226	6.03501	4.73391	10.2363	7.44925	4.40051	4.37325	8.85185	7.07035	5.4028	7.66785	6.39903	5.58649	4.65374	4.36625	4.01779	B
GSM5988375_PTSD	6.8496	7.68771	7.36031	11.6251	8.23389	2.62606	5.87007	4.93361	9.66679	6.93978	4.14649	4.26764	8.68883	7.11132	5.53935	6.96178	6.89001	5.89636	5.41151	4.75589	4.49985	B
GSM5988376_PTSD	7.0717	7.13363	8.42854	11.3526	7.96664	2.53778	5.41274	4.46053	7.93858	6.95023	4.7102	3.66544	7.70328	6.85624	5.82677	6.82086	8.10068	6.47356	6.19796	5.2296	4.87266	A
GSM5988377_PTSD	6.71199	7.8116	8.02104	11.232	8.43243	2.50439	5.91728	4.58798	9.50929	7.03013	4.87454	4.57125	7.88614	6.73224	5.53105	6.54642	7.09687	6.11826	5.92941	4.84407	5.01217	B
GSM5988378_PTSD	6.55157	7.61925	7.73735	11.255	8.38715	2.86307	5.23394	4.60478	9.30165	7.02173	4.88704	4.20321	8.18677	6.92558	5.34937	6.75842	7.55614	6.10691	5.84554	4.48793	4.9058	B
GSM5988379_PTSD	7.01564	7.80297	7.57283	11.1593	8.76292	2.09447	4.68277	4.70254	9.80154	7.00212	4.28708	4.7059	9.08884	7.77791	5.68427	6.69531	6.49224	5.43363	5.37265	4.13593	4.30161	B
GSM5988380_PTSD	6.60212	7.9489	7.82359	11.7444	8.64291	2.38894	5.25749	4.91685	9.76204	7.12929	4.18359	5.2309	8.83297	7.12047	5.68427	6.43336	6.56748	5.39409	5.51532	4.52823	4.16997	B
GSM5988381_PTSD	5.94437	8.2974	6.78189	10.979	8.21519	2.85465	5.14349	4.55556	9.77805	7.13341	3.90532	4.38188	8.61779	6.94415	4.94162	6.22655	6.92662	5.53695	4.92634	4.55118	4.51274	B
GSM5988382_PTSD	6.52667	7.75086	7.46507	10.9043	8.72573	2.7389	5.67215	4.74232	9.59929	7.05958	3.96603	4.15757	8.80599	7.71993	5.10037	6.32568	6.8497	5.69846	5.24968	5.18109	4.25302	B
GSM5988383_PTSD	6.30968	7.99244	7.69115	11.5062	7.95538	2.50439	5.79909	4.71988	9.65579	7.17167	4.30494	4.18571	8.46739	6.96159	5.41457	6.8432	7.34715	5.89196	5.94007	4.41209	3.79665	B
GSM5988384_PTSD	6.76551	7.44936	8.22006	11.3526	8.45504	2.70761	4.68711	4.73497	8.91362	6.96187	4.71124	4.42449	8.8491	6.93334	5.74259	6.2062	7.06182	5.84818	5.36165	4.59593	4.66591	A
GSM5988385_PTSD	6.16335	7.62704	7.87413	10.9381	7.71943	3.4866	6.68144	4.74804	9.66526	7.46406	4.27067	3.28011	8.24719	6.62557	4.54684	6.79544	7.34912	5.91505	4.86186	4.34091	4.35694	B
GSM5988386_PTSD	6.99706	7.09154	7.5281	11.2194	8.12802	3.022	5.12019	4.54032	9.25832	7.0178	4.92036	3.46997	8.55066	6.2318	5.55253	6.80137	6.98556	6.00296	5.81348	4.88827	4.63672	B
GSM5988387_PTSD	6.51005	7.05779	7.61113	11.0214	8.42264	2.93413	5.94038	4.49911	9.32025	7.02974	4.68043	3.54968	9.10475	6.63868	5.45465	6.68565	7.13229	5.88926	5.87981	4.61882	4.80375	B
GSM5988388_PTSD	6.85945	7.19472	8.00053	10.646	8.16227	2.78222	5.9148	4.59098	10.0347	6.90189	4.70543	3.6375	8.26762	6.67899	5.75455	6.67021	7.13907	5.96242	5.98787	4.58624	4.22816	B
GSM5988389_PTSD	6.83378	7.10082	7.59707	11.0316	7.76558	2.44868	5.85132	4.45747	10.1174	6.92362	4.69985	4.05812	7.68885	6.51814	5.00305	6.96624	7.02425	6.07955	5.80262	4.33682	4.11734	B
GSM5988390_PTSD	6.44736	7.1367	7.45337	10.5849	8.3776	2.92226	6.25419	4.40484	9.91341	6.87338	4.48911	3.98092	8.63726	6.88942	5.36481	6.56102	6.87773	5.75345	5.58405	4.36625	4.75898	B
GSM5988391_PTSD	6.1917	7.60124	8.11002	11.0214	8.04328	2.7082	6.0129	4.65614	9.70618	7.00174	4.44156	4.20127	7.91621	6.44412	5.18785	6.86176	7.40767	5.87976	5.68649	3.74656	4.51424	B
GSM5988392_PTSD	6.64175	6.96972	7.55483	11.0316	8.30167	2.91467	5.60256	4.4954	9.34933	7.03115	4.59058	3.85078	8.67776	6.94771	5.38223	6.63117	7.28232	5.9249	5.59007	4.35625	4.76995	B

## Sheet: Table S3
Table S3. 40 DEGs were identified between two patterns
id	logFC	AveExpr	t	P.Value	adj.P.Val	B
TRAPPC13	-1.118	5.16658	-9.7145	5.35e-15	3.74e-11	23.7327
PDIK1L	-1.01067	5.48199	-9.60709	8.58e-15	3.74e-11	23.2753
TRMT11	-1.11007	5.4626	-9.30747	3.22e-14	8.65e-11	21.9961
PNPLA2	1.012	10.2534	9.1723	5.84e-14	8.65e-11	21.4175
ITGAV	-1.08196	5.55388	-9.16831	5.95e-14	8.65e-11	21.4005
ZFAND1	-1.01147	6.12419	-9.0762	8.94e-14	1.15e-10	21.0058
SLC19A2	-1.08917	5.01636	-9.05381	9.87e-14	1.15e-10	20.9098
TUBE1	-1.21332	5.60308	-8.91363	1.84e-13	1.6e-10	20.3086
HACE1	-1.03066	5.08113	-8.87243	2.2e-13	1.75e-10	20.1319
ACTR6	-1.17831	5.65973	-8.7008	4.71e-13	2.44e-10	19.395
AP1AR	-1.10994	5.05462	-8.69848	4.76e-13	2.44e-10	19.385
CCDC82	-1.01524	6.02196	-8.31094	2.65e-12	6.84e-10	17.7203
ARFRP1	1.08932	9.09177	8.19545	4.42e-12	9.45e-10	17.2245
ABHD13	-1.05869	4.75122	-8.17508	4.84e-12	9.93e-10	17.137
EVX1	1.01614	9.83647	8.0919	6.99e-12	1.27e-09	16.78
LMNA	1.02537	9.68598	8.07763	7.45e-12	1.34e-09	16.7188
GORAB	-1.08636	4.81168	-8.05978	8.06e-12	1.39e-09	16.6422
MIER3	-1.05188	5.67434	-8.04837	8.48e-12	1.45e-09	16.5933
ZBTB41	-1.10754	5.22529	-7.99628	1.07e-11	1.61e-09	16.3699
ZNF843	1.01837	8.0715	7.90076	1.63e-11	2.07e-09	15.9605
SACS	-1.11261	5.7562	-7.87577	1.82e-11	2.18e-09	15.8535
NAP1L3	-1.07397	3.97113	-7.79791	2.56e-11	2.8e-09	15.5201
MANEA	-1.16254	5.31341	-7.68393	4.24e-11	3.94e-09	15.0327
ZCCHC10	-1.09479	6.14278	-7.68064	4.3e-11	3.97e-09	15.0187
CETN3	-1.18205	4.99356	-7.49483	9.75e-11	6.96e-09	14.2258
SPIN4	-1.06433	5.17224	-7.11916	5.06e-10	2.13e-08	12.6312
SCOC	-1.21872	5.23938	-6.98038	9.25e-10	3.25e-08	12.0458
CDX1	1.09938	8.51505	6.86491	1.53e-09	4.83e-08	11.5604
HSPA13	-1.02337	6.28387	-6.66746	3.59e-09	9.14e-08	10.7347
CD69	-1.13336	5.68623	-6.38927	1.18e-08	2.25e-07	9.58185
CENPK	-1.13478	4.78575	-5.96251	7.16e-08	9.3e-07	7.84203
NDUFA5	-1.01278	7.12227	-5.69622	2.16e-07	2.3e-06	6.77773
SLC6A8	1.04082	8.80918	5.65817	2.53e-07	2.61e-06	6.62719
EPB42	1.05407	10.6112	5.65719	2.54e-07	2.62e-06	6.62328
ALAS2	1.0515	12.8819	5.29436	1.11e-06	8.84e-06	5.20901
SELENBP1	1.0687	10.7382	5.21045	1.55e-06	1.17e-05	4.88783
RSL24D1	-1.07456	6.75291	-5.17173	1.8e-06	1.33e-05	4.74041
SLC4A1	1.06423	10.5386	4.91404	4.95e-06	3.11e-05	3.77309
PSPH	-1.14305	5.79616	-4.22485	6.53e-05	0.000276	1.31898
IFI27	1.05804	8.11201	2.76971	0.007036	0.015462	-3.02306

## Sheet: Table S4
		Table S4. GO enrichment analysis
ONTOLOGY	ID	Description	GeneRatio	BgRatio	pvalue	p.adjust	qvalue	geneID	Count
BP	GO:0048821	erythrocyte development	3/35	35/18866	3.68e-05	0.02095	0.017875	EPB42/ALAS2/SLC4A1	3
BP	GO:0061515	myeloid cell development	3/35	72/18866	0.00032	0.065701	0.056055	EPB42/ALAS2/SLC4A1	3
BP	GO:0020027	hemoglobin metabolic process	2/35	15/18866	0.000346	0.065701	0.056055	EPB42/ALAS2	2
BP	GO:0010888	negative regulation of lipid storage	2/35	22/18866	0.000755	0.107526	0.091739	PNPLA2/ITGAV	2
BP	GO:0072337	modified amino acid transport	2/35	27/18866	0.00114	0.129948	0.11087	SLC19A2/SLC6A8	2
BP	GO:0030218	erythrocyte differentiation	3/35	121/18866	0.00145	0.137753	0.117529	EPB42/ALAS2/SLC4A1	3
BP	GO:0034101	erythrocyte homeostasis	3/35	129/18866	0.001742	0.141855	0.121028	EPB42/ALAS2/SLC4A1	3
BP	GO:0002262	myeloid cell homeostasis	3/35	154/18866	0.002883	0.205385	0.175231	EPB42/ALAS2/SLC4A1	3
BP	GO:0010883	regulation of lipid storage	2/35	52/18866	0.004183	0.246649	0.210438	PNPLA2/ITGAV	2
BP	GO:0034728	nucleosome organization	3/35	183/18866	0.004678	0.246649	0.210438	ACTR6/NAP1L3/CENPK	3
BP	GO:0070936	protein K48-linked ubiquitination	2/35	57/18866	0.005006	0.246649	0.210438	HACE1/IFI27	2
BP	GO:0043486	histone exchange	2/35	59/18866	0.005354	0.246649	0.210438	ACTR6/CENPK	2
BP	GO:1905953	negative regulation of lipid localization	2/35	65/18866	0.006463	0.246649	0.210438	PNPLA2/ITGAV	2
BP	GO:0097191	extrinsic apoptotic signaling pathway	3/35	230/18866	0.008782	0.246649	0.210438	ITGAV/LMNA/IFI27	3
BP	GO:0019915	lipid storage	2/35	81/18866	0.009883	0.246649	0.210438	PNPLA2/ITGAV	2
BP	GO:0055072	iron ion homeostasis	2/35	87/18866	0.011332	0.246649	0.210438	EPB42/ALAS2	2
BP	GO:0048872	homeostasis of number of cells	3/35	256/18866	0.011735	0.246649	0.210438	EPB42/ALAS2/SLC4A1	3
BP	GO:0043044	ATP-dependent chromatin remodeling	2/35	90/18866	0.01209	0.246649	0.210438	ACTR6/CENPK	2
BP	GO:0009953	dorsal/ventral pattern formation	2/35	92/18866	0.012607	0.246649	0.210438	EVX1/GORAB	2
BP	GO:0071824	protein-DNA complex subunit organization	3/35	282/18866	0.015198	0.246649	0.210438	ACTR6/NAP1L3/CENPK	3
BP	GO:0006892	post-Golgi vesicle-mediated transport	2/35	104/18866	0.015909	0.246649	0.210438	AP1AR/ARFRP1	2
BP	GO:0034446	substrate adhesion-dependent cell spreading	2/35	106/18866	0.016492	0.246649	0.210438	ITGAV/AP1AR	2
BP	GO:2001237	negative regulation of extrinsic apoptotic signaling pathway	2/35	107/18866	0.016786	0.246649	0.210438	ITGAV/LMNA	2
BP	GO:0007084	mitotic nuclear envelope reassembly	1/35	10/18866	0.018402	0.246649	0.210438	LMNA	1
BP	GO:0042541	hemoglobin biosynthetic process	1/35	10/18866	0.018402	0.246649	0.210438	ALAS2	1
BP	GO:0045713	low-density lipoprotein particle receptor biosynthetic process	1/35	10/18866	0.018402	0.246649	0.210438	ITGAV	1
BP	GO:0021521	ventral spinal cord interneuron specification	1/35	11/18866	0.020224	0.246649	0.210438	EVX1	1
BP	GO:0033483	gas homeostasis	1/35	11/18866	0.020224	0.246649	0.210438	ALAS2	1
BP	GO:0046501	protoporphyrinogen IX metabolic process	1/35	11/18866	0.020224	0.246649	0.210438	ALAS2	1
BP	GO:0051574	positive regulation of histone H3-K9 methylation	1/35	11/18866	0.020224	0.246649	0.210438	LMNA	1
BP	GO:0060573	cell fate specification involved in pattern specification	1/35	11/18866	0.020224	0.246649	0.210438	EVX1	1
BP	GO:0061635	regulation of protein complex stability	1/35	11/18866	0.020224	0.246649	0.210438	SCOC	1
BP	GO:0090084	negative regulation of inclusion body assembly	1/35	11/18866	0.020224	0.246649	0.210438	SACS	1
BP	GO:1900112	regulation of histone H3-K9 trimethylation	1/35	11/18866	0.020224	0.246649	0.210438	LMNA	1
BP	GO:0006563	L-serine metabolic process	1/35	12/18866	0.022043	0.246649	0.210438	PSPH	1
BP	GO:0014745	negative regulation of muscle adaptation	1/35	12/18866	0.022043	0.246649	0.210438	LMNA	1
BP	GO:0033690	positive regulation of osteoblast proliferation	1/35	12/18866	0.022043	0.246649	0.210438	ITGAV	1
BP	GO:0045117	azole transmembrane transport	1/35	12/18866	0.022043	0.246649	0.210438	SLC19A2	1
BP	GO:0055015	ventricular cardiac muscle cell development	1/35	12/18866	0.022043	0.246649	0.210438	LMNA	1
BP	GO:0072531	pyrimidine-containing compound transmembrane transport	1/35	12/18866	0.022043	0.246649	0.210438	SLC19A2	1
BP	GO:0007098	centrosome cycle	2/35	125/18866	0.022469	0.246649	0.210438	TUBE1/CETN3	2
BP	GO:0010745	negative regulation of macrophage derived foam cell differentiation	1/35	13/18866	0.023858	0.246649	0.210438	ITGAV	1
BP	GO:0098734	macromolecule depalmitoylation	1/35	13/18866	0.023858	0.246649	0.210438	ABHD13	1
BP	GO:1900025	negative regulation of substrate adhesion-dependent cell spreading	1/35	13/18866	0.023858	0.246649	0.210438	AP1AR	1
BP	GO:0045995	regulation of embryonic development	2/35	134/18866	0.025569	0.246649	0.210438	GORAB/CDX1	2
BP	GO:0010889	regulation of sequestering of triglyceride	1/35	14/18866	0.025671	0.246649	0.210438	PNPLA2	1
BP	GO:0010896	regulation of triglyceride catabolic process	1/35	14/18866	0.025671	0.246649	0.210438	PNPLA2	1
BP	GO:0060831	smoothened signaling pathway involved in dorsal/ventral neural tube patterning	1/35	14/18866	0.025671	0.246649	0.210438	GORAB	1
BP	GO:0042157	lipoprotein metabolic process	2/35	135/18866	0.025924	0.246649	0.210438	ITGAV/ABHD13	2
BP	GO:0031023	microtubule organizing center organization	2/35	136/18866	0.026281	0.246649	0.210438	TUBE1/CETN3	2
BP	GO:0055076	transition metal ion homeostasis	2/35	138/18866	0.027	0.246649	0.210438	EPB42/ALAS2	2
BP	GO:0035635	entry of bacterium into host cell	1/35	15/18866	0.027479	0.246649	0.210438	ITGAV	1
BP	GO:0042159	lipoprotein catabolic process	1/35	15/18866	0.027479	0.246649	0.210438	ABHD13	1
BP	GO:0045820	negative regulation of glycolytic process	1/35	15/18866	0.027479	0.246649	0.210438	SLC4A1	1
BP	GO:0050746	regulation of lipoprotein metabolic process	1/35	15/18866	0.027479	0.246649	0.210438	ITGAV	1
BP	GO:0060579	ventral spinal cord interneuron fate commitment	1/35	15/18866	0.027479	0.246649	0.210438	EVX1	1
BP	GO:0060581	cell fate commitment involved in pattern specification	1/35	15/18866	0.027479	0.246649	0.210438	EVX1	1
BP	GO:0003002	regionalization	3/35	355/18866	0.027729	0.246649	0.210438	EVX1/GORAB/CDX1	3
BP	GO:0036124	histone H3-K9 trimethylation	1/35	16/18866	0.029285	0.246649	0.210438	LMNA	1
BP	GO:0043249	erythrocyte maturation	1/35	16/18866	0.029285	0.246649	0.210438	EPB42	1
BP	GO:0060850	regulation of transcription involved in cell fate commitment	1/35	16/18866	0.029285	0.246649	0.210438	EVX1	1
BP	GO:0090083	regulation of inclusion body assembly	1/35	16/18866	0.029285	0.246649	0.210438	SACS	1
BP	GO:0006334	nucleosome assembly	2/35	145/18866	0.02958	0.246649	0.210438	NAP1L3/CENPK	2
BP	GO:0034620	cellular response to unfolded protein	2/35	146/18866	0.029957	0.246649	0.210438	LMNA/HSPA13	2
BP	GO:0006895	Golgi to endosome transport	1/35	17/18866	0.031087	0.246649	0.210438	AP1AR	1
BP	GO:0021514	ventral spinal cord interneuron differentiation	1/35	17/18866	0.031087	0.246649	0.210438	EVX1	1
BP	GO:0030730	sequestering of triglyceride	1/35	17/18866	0.031087	0.246649	0.210438	PNPLA2	1
BP	GO:0035461	vitamin transmembrane transport	1/35	17/18866	0.031087	0.246649	0.210438	SLC19A2	1
BP	GO:0051382	kinetochore assembly	1/35	17/18866	0.031087	0.246649	0.210438	CENPK	1
BP	GO:0055012	ventricular cardiac muscle cell differentiation	1/35	17/18866	0.031087	0.246649	0.210438	LMNA	1
BP	GO:0009070	serine family amino acid biosynthetic process	1/35	18/18866	0.032887	0.246649	0.210438	PSPH	1
BP	GO:0010612	regulation of cardiac muscle adaptation	1/35	18/18866	0.032887	0.246649	0.210438	LMNA	1
BP	GO:0017121	plasma membrane phospholipid scrambling	1/35	18/18866	0.032887	0.246649	0.210438	SLC4A1	1
BP	GO:0031468	nuclear envelope reassembly	1/35	18/18866	0.032887	0.246649	0.210438	LMNA	1
BP	GO:0044827	modulation by host of viral genome replication	1/35	18/18866	0.032887	0.246649	0.210438	IFI27	1
BP	GO:1903242	regulation of cardiac muscle hypertrophy in response to stress	1/35	18/18866	0.032887	0.246649	0.210438	LMNA	1
BP	GO:2001236	regulation of extrinsic apoptotic signaling pathway	2/35	162/18866	0.036236	0.250467	0.213695	ITGAV/LMNA	2
BP	GO:0034315	regulation of Arp2/3 complex-mediated actin nucleation	1/35	20/18866	0.036475	0.250467	0.213695	AP1AR	1
BP	GO:0071243	cellular response to arsenic-containing substance	1/35	20/18866	0.036475	0.250467	0.213695	ZFAND1	1
BP	GO:0016482	cytosolic transport	2/35	165/18866	0.037466	0.250467	0.213695	AP1AR/ARFRP1	2
BP	GO:0035967	cellular response to topologically incorrect protein	2/35	166/18866	0.037879	0.250467	0.213695	LMNA/HSPA13	2
BP	GO:0090201	negative regulation of release of cytochrome c from mitochondria	1/35	21/18866	0.038265	0.250467	0.213695	LMNA	1
BP	GO:1900543	negative regulation of purine nucleotide metabolic process	1/35	21/18866	0.038265	0.250467	0.213695	SLC4A1	1
BP	GO:1905952	regulation of lipid localization	2/35	171/18866	0.039973	0.250467	0.213695	PNPLA2/ITGAV	2
BP	GO:0021513	spinal cord dorsal/ventral patterning	1/35	22/18866	0.040051	0.250467	0.213695	EVX1	1
BP	GO:0035809	regulation of urine volume	1/35	22/18866	0.040051	0.250467	0.213695	SLC4A1	1
BP	GO:0045980	negative regulation of nucleotide metabolic process	1/35	22/18866	0.040051	0.250467	0.213695	SLC4A1	1
BP	GO:0051383	kinetochore organization	1/35	22/18866	0.040051	0.250467	0.213695	CENPK	1
BP	GO:0001919	regulation of receptor recycling	1/35	23/18866	0.041834	0.250467	0.213695	AP1AR	1
BP	GO:0006783	heme biosynthetic process	1/35	23/18866	0.041834	0.250467	0.213695	ALAS2	1
BP	GO:0032799	low-density lipoprotein receptor particle metabolic process	1/35	23/18866	0.041834	0.250467	0.213695	ITGAV	1
BP	GO:0042026	protein refolding	1/35	23/18866	0.041834	0.250467	0.213695	HSPA13	1
BP	GO:0051570	regulation of histone H3-K9 methylation	1/35	23/18866	0.041834	0.250467	0.213695	LMNA	1
BP	GO:0090343	positive regulation of cell aging	1/35	23/18866	0.041834	0.250467	0.213695	LMNA	1
BP	GO:0010869	regulation of receptor biosynthetic process	1/35	24/18866	0.043613	0.250467	0.213695	ITGAV	1
BP	GO:0021511	spinal cord patterning	1/35	24/18866	0.043613	0.250467	0.213695	EVX1	1
BP	GO:0021904	dorsal/ventral neural tube patterning	1/35	24/18866	0.043613	0.250467	0.213695	GORAB	1
BP	GO:0070841	inclusion body assembly	1/35	24/18866	0.043613	0.250467	0.213695	SACS	1
BP	GO:0090208	positive regulation of triglyceride metabolic process	1/35	24/18866	0.043613	0.250467	0.213695	PNPLA2	1
BP	GO:0006986	response to unfolded protein	2/35	183/18866	0.045173	0.250467	0.213695	LMNA/HSPA13	2
BP	GO:0030099	myeloid cell differentiation	3/35	431/18866	0.045199	0.250467	0.213695	EPB42/ALAS2/SLC4A1	3
BP	GO:0046339	diacylglycerol metabolic process	1/35	25/18866	0.04539	0.250467	0.213695	PNPLA2	1
BP	GO:0010876	lipid localization	3/35	440/18866	0.047561	0.250467	0.213695	PNPLA2/ITGAV/SLC4A1	3
BP	GO:0007369	gastrulation	2/35	189/18866	0.047863	0.250467	0.213695	ITGAV/ARFRP1	2
BP	GO:0006779	porphyrin-containing compound biosynthetic process	1/35	27/18866	0.048933	0.250467	0.213695	ALAS2	1
BP	GO:0033014	tetrapyrrole biosynthetic process	1/35	27/18866	0.048933	0.250467	0.213695	ALAS2	1
BP	GO:0034389	lipid droplet organization	1/35	27/18866	0.048933	0.250467	0.213695	PNPLA2	1
BP	GO:0050996	positive regulation of lipid catabolic process	1/35	27/18866	0.048933	0.250467	0.213695	PNPLA2	1
CC	GO:0030863	cortical cytoskeleton	2/38	106/19559	0.018016	0.398084	0.368751	EPB42/SLC4A1	2
CC	GO:0005652	nuclear lamina	1/38	11/19559	0.02117	0.398084	0.368751	LMNA	1
CC	GO:0000812	Swr1 complex	1/38	12/19559	0.023073	0.398084	0.368751	ACTR6	1
CC	GO:0044615	nuclear pore nuclear basket	1/38	12/19559	0.023073	0.398084	0.368751	CETN3	1
CC	GO:0000778	condensed nuclear chromosome kinetochore	1/38	17/19559	0.032533	0.398084	0.368751	CENPK	1
CC	GO:0098791	Golgi apparatus subcompartment	3/38	368/19559	0.034303	0.398084	0.368751	HACE1/ARFRP1/SCOC	3
CC	GO:0031527	filopodium membrane	1/38	18/19559	0.034414	0.398084	0.368751	ITGAV	1
CC	GO:0000242	pericentriolar material	1/38	21/19559	0.040037	0.398084	0.368751	TUBE1	1
CC	GO:0031984	organelle subcompartment	3/38	392/19559	0.040194	0.398084	0.368751	HACE1/ARFRP1/SCOC	3
CC	GO:0031258	lamellipodium membrane	1/38	22/19559	0.041904	0.398084	0.368751	ITGAV	1
CC	GO:0097346	INO80-type complex	1/38	25/19559	0.047484	0.398084	0.368751	ACTR6	1
CC	GO:0031528	microvillus membrane	1/38	26/19559	0.049337	0.398084	0.368751	ITGAV	1
MF	GO:0070628	proteasome binding	2/39	17/18352	0.000587	0.061209	0.052404	ZFAND1/SACS	2
MF	GO:0072349	modified amino acid transmembrane transporter activity	2/39	20/18352	0.000816	0.061209	0.052404	SLC19A2/SLC6A8	2
MF	GO:0008514	organic anion transmembrane transporter activity	3/39	233/18352	0.013191	0.249473	0.213584	SLC19A2/SLC6A8/SLC4A1	3
MF	GO:0005200	structural constituent of cytoskeleton	2/39	104/18352	0.020566	0.249473	0.213584	TUBE1/EPB42	2
MF	GO:1901474	azole transmembrane transporter activity	1/39	11/18352	0.023136	0.249473	0.213584	SLC19A2	1
MF	GO:0140161	monocarboxylate:sodium symporter activity	1/39	12/18352	0.025213	0.249473	0.213584	SLC6A8	1
MF	GO:0005452	inorganic anion exchanger activity	1/39	13/18352	0.027286	0.249473	0.213584	SLC4A1	1
MF	GO:0008474	palmitoyl-(protein) hydrolase activity	1/39	13/18352	0.027286	0.249473	0.213584	ABHD13	1
MF	GO:0016423	tRNA (guanine) methyltransferase activity	1/39	13/18352	0.027286	0.249473	0.213584	TRMT11	1
MF	GO:0031994	insulin-like growth factor I binding	1/39	13/18352	0.027286	0.249473	0.213584	ITGAV	1
MF	GO:0098599	palmitoyl hydrolase activity	1/39	13/18352	0.027286	0.249473	0.213584	ABHD13	1
MF	GO:0015355	secondary active monocarboxylate transmembrane transporter activity	1/39	14/18352	0.029354	0.249473	0.213584	SLC6A8	1
MF	GO:0016594	glycine binding	1/39	14/18352	0.029354	0.249473	0.213584	ALAS2	1
MF	GO:0031072	heat shock protein binding	2/39	127/18352	0.0298	0.249473	0.213584	SACS/HSPA13	2
MF	GO:0001846	opsonin binding	1/39	15/18352	0.031419	0.249473	0.213584	ITGAV	1
MF	GO:0004559	alpha-mannosidase activity	1/39	15/18352	0.031419	0.249473	0.213584	MANEA	1
MF	GO:0005521	lamin binding	1/39	16/18352	0.033479	0.249473	0.213584	IFI27	1
MF	GO:0015923	mannosidase activity	1/39	16/18352	0.033479	0.249473	0.213584	MANEA	1
MF	GO:0016755	transferase activity, transferring amino-acyl groups	1/39	18/18352	0.037586	0.249473	0.213584	EPB42	1
MF	GO:0008509	anion transmembrane transporter activity	3/39	357/18352	0.039838	0.249473	0.213584	SLC19A2/SLC6A8/SLC4A1	3
MF	GO:0030506	ankyrin binding	1/39	20/18352	0.041676	0.249473	0.213584	SLC4A1	1
MF	GO:0015106	bicarbonate transmembrane transporter activity	1/39	21/18352	0.043715	0.249473	0.213584	SLC4A1	1
MF	GO:0043495	protein-membrane adaptor activity	1/39	21/18352	0.043715	0.249473	0.213584	SLC4A1	1
MF	GO:0046943	carboxylic acid transmembrane transporter activity	2/39	162/18352	0.046379	0.249473	0.213584	SLC19A2/SLC6A8	2
MF	GO:0005342	organic acid transmembrane transporter activity	2/39	163/18352	0.046894	0.249473	0.213584	SLC19A2/SLC6A8	2
MF	GO:0017134	fibroblast growth factor binding	1/39	23/18352	0.04778	0.249473	0.213584	ITGAV	1
MF	GO:0050431	transforming growth factor beta binding	1/39	23/18352	0.04778	0.249473	0.213584	ITGAV	1
MF	GO:0008327	methyl-CpG binding	1/39	24/18352	0.049806	0.249473	0.213584	CDX1	1

## Sheet: Table S5
Table S5. Exhaustive results of the GSEA-KEGG enrichment analysis
ID	Description	setSize	enrichmentScore	NES	pvalue	p.adjust	qvalues	rank	leading_edge	core_enrichment
KEGG_RIBOSOME	KEGG_RIBOSOME	81	-0.7162	-2.91531	1e-10	1.84e-08	1.48e-08	3954	tags=88%, list=23%, signal=68%	RPL32/RPL29/RPL23A/RPL13/RPS11/RPS28/RPL19/RPL12/RPL27A/RPLP2/RPL36/RPL35A/RPL8/RPL22/RPS4X/RPLP1/RPL21/RPS5/RPS23/RPS25/RPS3/RPS19/RPL24/RPL37A/RPL30/RPL18/RPL3/RPL10A/RPL7A/RPL17/RPL26L1/RPL41/RPS9/RPS16/RPL14/RPS20/RPL18A/RPS29/RPS8/RPS27A/RPL13A/RPLP0/RPS18/RPS6/RPL4/RPL27/RPL6/FAU/RPS27/RPS10/RPL15/RPL11/RPS21/RPL35/RPL5/RPL39/RPS15A/RPS17/RPL23/RPL36A/RPL31/RPL7/RPL9/RPS24/RPS3A/RPL34/RPS27…
KEGG_NEUROACTIVE_LIGAND_RECEPTOR_INTERACTION	KEGG_NEUROACTIVE_LIGAND_RECEPTOR_INTERACTION	264	0.367649	2.00711	1.4e-09	1.29e-07	1.04e-07	6149	tags=54%, list=35%, signal=36%	HRH3/GIPR/P2RX2/TACR2/OPRL1/GRIN2A/C5AR1/TBXA2R/AVPR1B/GRIK5/ADORA1/HTR1B/GALR3/TACR1/GCGR/P2RX3/CHRNB2/CHRND/PRSS3/NTSR1/HTR4/UTS2R/PTAFR/ADRB3/VIPR2/GLP1R/LTB4R2/CRHR2/SSTR3/PTGIR/HCRTR1/AVPR2/P2RX1/SSTR4/CHRNA2/PTH1R/CHRNE/HTR5A/GRIN1/PARD3/HTR6/CNR2/GRIN2D/CHRNA4/MC2R/TACR3/GRM4/HRH2/ADRA2B/PRLHR/P2RY13/NPFFR1/GRIA4/LPAR2/EDNRA/GALR2/AVPR1A/PRLR/APLNR/GABBR1/GRM5/PTGER1/GRIN2C/DRD5/SSTR5/MC5R…
KEGG_SPLICEOSOME	KEGG_SPLICEOSOME	118	-0.4911	-2.09446	7.84e-08	4.81e-06	3.88e-06	5440	tags=60%, list=31%, signal=42%	TRA2A/HNRNPK/SNRNP200/SF3B5/SNRPD3/PRPF31/LSM6/CWC15/AQR/TXNL4A/ALYREF/RBM17/HNRNPC/PPIE/HNRNPU/DDX46/SNRPB2/SRSF6/LSM2/SNW1/RBM22/SNRNP27/CDC5L/HNRNPA3/SRSF8/SNRPF/LSM3/PRPF38A/CDC40/HSPA8/HNRNPM/THOC2/BCAS2/PRPF40A/RBM8A/SF3B1/PLRG1/DDX42/SRSF10/PRPF38B/SF3B6/PHF5A/SNRPA1/SNRPD2/RBM25/SRSF5/MAGOH/LSM7/THOC1/SNRPE/HNRNPA1/SRSF7/SRSF1/TRA2B/SLU7/NCBP2/SRSF3/CRNKL1/SMNDC1/DDX5/DHX15/U2SURP/LSM5/NC…
KEGG_CALCIUM_SIGNALING_PATHWAY	KEGG_CALCIUM_SIGNALING_PATHWAY	174	0.379621	1.96174	2.74e-07	1.26e-05	1.02e-05	4357	tags=42%, list=25%, signal=32%	P2RX2/ADCY4/PLCD3/TACR2/GRIN2A/TBXA2R/AVPR1B/ERBB3/EGFR/ADCY1/CACNA1G/TACR1/CACNA1E/P2RX3/CALML5/SLC8A3/NTSR1/HTR4/PTAFR/CAMK2B/ADRB3/PTK2B/CACNA1F/LTB4R2/MYLK2/TNNC2/GNAS/NOS3/P2RX1/CAMK2A/ATP2B2/PLCB2/PLCB3/PLCD4/HTR5A/CACNA1C/CACNA1D/GRIN1/HTR6/GRIN2D/TACR3/ATP2A3/HRH2/PLCD1/EDNRA/ATP2B3/GNA11/PRKCG/AVPR1A/NOS1/GRM5/PDE1B/PTGER1/GRIN2C/DRD5/CACNA1H/SLC8A2/GRPR/BDKRB1/ITPKA/CACNA1A/SPHK2/PLN/P2…
KEGG_RNA_DEGRADATION	KEGG_RNA_DEGRADATION	54	-0.57596	-2.16337	4e-06	0.000147	0.000119	5237	tags=65%, list=30%, signal=46%	LSM6/PAPOLA/CNOT2/CNOT4/DCP1B/EXOSC2/DDX6/ENO3/LSM2/XRN2/MPHOSPH6/CNOT10/ZCCHC7/XRN1/EXOSC1/LSM3/CNOT7/LSM1/HSPA9/EXOSC3/WDR61/LSM7/HSPD1/CNOT8/PAPOLG/EXOSC6/C1D/CNOT6/EXOSC8/DCP2/DIS3/LSM5/PNPT1/TTC37/LSM8
KEGG_OLFACTORY_TRANSDUCTION	KEGG_OLFACTORY_TRANSDUCTION	106	0.38996	1.81205	5.22e-05	0.001601	0.001292	8491	tags=74%, list=49%, signal=38%	ARRB2/OR10A4/CNGB1/CALML5/CAMK2B/OR10A5/OR5V1/OR10H1/CAMK2A/GUCY2D/OR7D2/OR51E2/OR2H1/OR52D1/OR10H2/OR11A1/GUCA1A/OR5L2/OR2S2/OR2H2/OR8B8/OR1J4/OR52A1/OR13C4/OR1D2/CALML3/PRKACA/PDE1C/OR1F1/OR4D1/OR3A1/OR10C1/OR2B2/OR1I1/OR7A5/OR10J1/CLCA1/OR7C2/OR1J2/OR5J2/CLCA2/CLCA4/OR51I1/OR4D2/GUCA1B/OR5I1/ADCY3/CAMK2G/OR51B6/OR2C1/OR1A1/CALML6/PRKG2/OR2K2/OR8D2/OR2F2/OR1A2/OR2F1/OR6B1/OR7E24/GUCA1C/OR12D2/O…
KEGG_PROTEIN_EXPORT	KEGG_PROTEIN_EXPORT	22	-0.66645	-2.03211	8.95e-05	0.00208	0.001678	4622	tags=77%, list=26%, signal=57%	SPCS1/SEC61G/HSPA5/SPCS2/SPCS3/SRP54/SEC11C/IMMP2L/SEC62/SRPRB/SEC11A/SRP14/SEC63/SRP19/SRP72/IMMP1L/SRP9
KEGG_GNRH_SIGNALING_PATHWAY	KEGG_GNRH_SIGNALING_PATHWAY	93	0.383765	1.76413	9.04e-05	0.00208	0.001678	2530	tags=35%, list=15%, signal=31%	ADCY4/PLA2G5/PLA2G6/MAP2K2/MAPK3/EGFR/MAPK12/ADCY1/PLA2G12B/CALML5/PLA2G2A/ADCY6/CAMK2B/PTK2B/CACNA1F/MAP3K3/GNRH2/SRC/GNAS/PLD2/CAMK2A/PLCB2/MAP2K7/PLCB3/MMP14/CACNA1C/CACNA1D/MAPK11/PRKCD/PLA2G2D/GNA11/ELK1/HBEGF
KEGG_DNA_REPLICATION	KEGG_DNA_REPLICATION	36	-0.57075	-1.96358	0.000189	0.003854	0.003109	4729	tags=56%, list=27%, signal=41%	MCM2/MCM6/POLE4/RNASEH2B/RPA2/FEN1/RPA1/PCNA/SSBP1/POLA1/RFC2/RFC5/RFC1/POLE2/DNA2/RPA3/RPA4/RFC3/PRIM1/RFC4
KEGG_MISMATCH_REPAIR	KEGG_MISMATCH_REPAIR	23	-0.63362	-1.95735	0.000227	0.004183	0.003374	4510	tags=65%, list=26%, signal=48%	MSH3/RPA2/MLH1/RPA1/PCNA/SSBP1/RFC2/RFC5/RFC1/MSH6/RPA3/RPA4/RFC3/RFC4/MSH2
KEGG_VASCULAR_SMOOTH_MUSCLE_CONTRACTION	KEGG_VASCULAR_SMOOTH_MUSCLE_CONTRACTION	105	0.371603	1.72674	0.000369	0.006168	0.004976	2575	tags=33%, list=15%, signal=29%	ADCY4/NPR1/PLA2G5/AVPR1B/PLA2G6/MAP2K2/MYL9/MAPK3/CYP4A11/ADCY1/PLA2G12B/GNA12/CALML5/PLA2G2A/ADCY6/RAMP1/CACNA1F/ARHGEF11/MYLK2/GNAS/PTGIR/KCNMB2/PLCB2/PLCB3/CACNA1C/ARAF/CACNA1D/PRKCD/MYH11/PLA2G2D/EDNRA/GNA11/PPP1CA/PRKCG/AVPR1A
KEGG_BASAL_TRANSCRIPTION_FACTORS	KEGG_BASAL_TRANSCRIPTION_FACTORS	31	-0.55045	-1.82492	0.000901	0.013515	0.010902	4665	tags=65%, list=27%, signal=47%	GTF2H3/STON1/TBPL1/TBP/TAF12/GTF2A1/GTF2B/GTF2E2/TAF9B/TAF4/TAF11/GTF2H1/GTF2F2/GTF2E1/TAF2/TAF1/TAF13/TAF7/TAF4B/TAF5
KEGG_COMPLEMENT_AND_COAGULATION_CASCADES	KEGG_COMPLEMENT_AND_COAGULATION_CASCADES	68	0.397286	1.73886	0.000955	0.013515	0.010902	5920	tags=60%, list=34%, signal=40%	SERPING1/C5AR1/SERPINA1/F13A1/C4A/PLAUR/VWF/C2/MASP1/C1S/FGA/F7/CFD/C3/C1QC/BDKRB1/CPB2/C3AR1/C8A/F11/CFB/F2/FGB/F10/C4BPB/F13B/C1QA/C8B/SERPINF2/C9/BDKRB2/F5/C7/KNG1/C6/MASP2/PLG/SERPINE1/F12/CFI/PLAU
KEGG_DILATED_CARDIOMYOPATHY	KEGG_DILATED_CARDIOMYOPATHY	89	0.376246	1.72386	0.001082	0.01422	0.011471	5024	tags=51%, list=29%, signal=36%	LMNA/DES/CACNG6/CACNG4/ADCY4/ITGA2B/CACNG8/ADCY1/IGF1/ITGA5/TGFB1/ITGB5/ADCY6/CACNA1F/ITGB4/GNAS/MYBPC3/MYL3/CACNA1C/CACNA1D/SGCA/CACNG1/DMD/ACTC1/ITGB3/ITGA9/CACNG2/CACNG5/CACNB1/PLN/TNNT2/TNNI3/MYH7/TPM2/CACNA1S/CACNA2D2/ADCY5/PRKACA/TPM1/ITGA3/ADCY8/ITGA7/MYL2/TGFB2/ITGA11
KEGG_VALINE_LEUCINE_AND_ISOLEUCINE_DEGRADATION	KEGG_VALINE_LEUCINE_AND_ISOLEUCINE_DEGRADATION	43	-0.50442	-1.80415	0.001509	0.017658	0.014243	3539	tags=42%, list=20%, signal=33%	MCCC1/ACAD8/HADH/PCCA/EHHADH/ACAT2/ALDH6A1/DLD/HIBCH/ACAT1/AUH/BCAT1/MCEE/HIBADH/ACADM/OXCT1/HMGCS1/ACADSB
KEGG_AXON_GUIDANCE	KEGG_AXON_GUIDANCE	128	0.313261	1.52036	0.001535	0.017658	0.014243	6683	tags=57%, list=38%, signal=35%	EPHB4/PAK4/RHOD/EPHB2/GNAI2/UNC5B/SEMA4A/SEMA4B/PLXNB1/CXCL12/MAPK3/SEMA6C/SEMA6B/NFATC4/PLXNB3/UNC5A/SEMA5B/ABLIM3/EPHA8/EFNB3/SRGAP2/EPHB3/SEMA3F/PLXNA1/LIMK2/SEMA7A/FES/SLIT3/EFNA3/SLIT2/RGS3/ROBO3/SEMA3B/EFNA1/PAK3/LIMK1/RAC3/L1CAM/MET/SEMA4D/EPHA5/SEMA4C/EFNB1/SRGAP3/DCC/PAK1/NRP1/RND1/CFL1/PLXNB2/LRRC4C/RAC2/SLIT1/EPHA6/PLXNA3/SEMA6D/UNC5D/ABL1/PPP3R1/NTN1/CHP2/SEMA4G/DPYSL5/EPHB6/SRGAP1/SE…
KEGG_MAPK_SIGNALING_PATHWAY	KEGG_MAPK_SIGNALING_PATHWAY	259	0.260621	1.41449	0.002104	0.022365	0.01804	4423	tags=36%, list=25%, signal=27%	DUSP8/AKT1/CACNG6/CACNG4/ARRB2/PLA2G5/TAOK2/PLA2G6/MAP2K2/CACNG8/NR4A1/MAPK3/EGFR/NFATC4/MAPK12/HSPB1/CACNA1G/RASGRP4/FLNC/CACNA1E/PLA2G12B/MAPK8IP2/GNA12/JUND/MAPKAPK2/TGFB1/PLA2G2A/MOS/IKBKG/ECSIT/AKT2/CACNA1F/MAP3K3/RPS6KA4/RPS6KA1/FLNA/FGF1/FGF17/MAP2K7/FGF21/CACNA1C/CACNA1D/MAPK11/CACNG1/DUSP4/PTPN5/FGF6/MAPKAPK3/PLA2G2D/FGFR4/ELK1/TNFRSF1A/PRKCG/FGFR2/DAXX/CACNG2/MKNK1/NGF/MAP3K11/CACNG5/RE…
KEGG_FOCAL_ADHESION	KEGG_FOCAL_ADHESION	195	0.277495	1.46375	0.002188	0.022365	0.01804	2779	tags=26%, list=16%, signal=22%	COL11A2/AKT1/TNXB/PAK4/ZYX/ILK/ACTN4/COL1A1/ITGA2B/MYL9/MAPK3/EGFR/LAMC3/IGF1/FLNC/PARVG/ITGA5/ITGB5/TLN1/PIK3R2/COL6A1/AKT2/RAPGEF1/MYLK2/ITGB4/SRC/VASP/FLNA/MYL10/VWF/LAMB1/CAV2/LAMA3/MYLPF/PARVA/PIP5K1C/CAV3/PGF/ITGB3/BCAR1/ELK1/ITGA9/TLN2/ACTN2/PPP1CA/PRKCG/LAMB2/PXN/SHC3/COL5A1
KEGG_ECM_RECEPTOR_INTERACTION	KEGG_ECM_RECEPTOR_INTERACTION	83	0.35089	1.59329	0.002377	0.023024	0.018572	5024	tags=43%, list=29%, signal=31%	COL11A2/HSPG2/TNXB/GP1BB/GP9/SV2A/COL1A1/ITGA2B/LAMC3/AGRN/ITGA5/ITGB5/COL6A1/ITGB4/VWF/LAMB1/LAMA3/ITGB3/ITGA9/LAMB2/COL5A1/LAMA1/SV2C/COL5A3/COL3A1/LAMA4/IBSP/SDC4/COL4A6/GP1BA/THBS3/ITGA3/ITGA7/LAMB3/SDC3/ITGA11
KEGG_ARRHYTHMOGENIC_RIGHT_VENTRICULAR_CARDIOMYOPATHY_ARVC	KEGG_ARRHYTHMOGENIC_RIGHT_VENTRICULAR_CARDIOMYOPATHY_ARVC	73	0.368828	1.64232	0.002902	0.025004	0.020169	2913	tags=30%, list=17%, signal=25%	LMNA/DES/CACNG6/CACNG4/ACTN4/ITGA2B/CACNG8/ITGA5/ITGB5/CACNA1F/ITGB4/CACNA1C/CACNA1D/SGCA/CACNG1/DMD/JUP/ITGB3/ITGA9/ACTN2/CACNG2/CACNG5
KEGG_AMINOACYL_TRNA_BIOSYNTHESIS	KEGG_AMINOACYL_TRNA_BIOSYNTHESIS	21	-0.58806	-1.77031	0.002958	0.025004	0.020169	3028	tags=57%, list=17%, signal=47%	LARS2/EARS2/HARS2/MARS2/IARS2/YARS2/RARS2/MTFMT/WARS2/SEPSECS/PSTK/NARS2
KEGG_HYPERTROPHIC_CARDIOMYOPATHY_HCM	KEGG_HYPERTROPHIC_CARDIOMYOPATHY_HCM	82	0.356909	1.6152	0.00299	0.025004	0.020169	5035	tags=48%, list=29%, signal=34%	LMNA/DES/CACNG6/CACNG4/ACE/ITGA2B/CACNG8/IGF1/ITGA5/TGFB1/ITGB5/CACNA1F/ITGB4/MYBPC3/MYL3/CACNA1C/CACNA1D/SGCA/CACNG1/DMD/ACTC1/ITGB3/ITGA9/CACNG2/CACNG5/CACNB1/TNNT2/TNNI3/MYH7/TPM2/CACNA1S/CACNA2D2/TPM1/ITGA3/ITGA7/MYL2/TGFB2/ITGA11/PRKAG3
KEGG_LONG_TERM_DEPRESSION	KEGG_LONG_TERM_DEPRESSION	64	0.370505	1.61753	0.003199	0.025593	0.020644	2952	tags=34%, list=17%, signal=29%	GNAI2/PLA2G5/PLA2G6/MAP2K2/PPP2R1A/MAPK3/IGF1/GNAO1/PLA2G12B/GNA12/PLA2G2A/CRH/GNAS/PLCB2/PLCB3/ARAF/PLA2G2D/GNA11/PRKCG/NOS1/GRM5/JMJD7-PLA2G4B
KEGG_UBIQUITIN_MEDIATED_PROTEOLYSIS	KEGG_UBIQUITIN_MEDIATED_PROTEOLYSIS	127	-0.35411	-1.53151	0.003842	0.029458	0.023762	4942	tags=43%, list=28%, signal=31%	DDB2/SMURF2/SKP1/UBE2K/UBE2D3/MID1/RBX1/UBE2N/SAE1/CDC26/ERCC8/MAP3K1/KLHL13/NEDD4/CUL1/PIAS2/SMURF1/CUL4B/FBXW8/CBLB/UBR5/UBE2E2/ITCH/TRIM32/DET1/UBE4A/UBE2E1/UBE3A/KLHL9/UBE2J1/FBXW7/BIRC6/CUL3/WWP1/CUL2/UBE2W/UBA3/SKP2/CUL4A/CDC23/HERC2/TRIM37/BIRC2/ANAPC4/UBA6/RCHY1/UBA2/HERC4/BIRC3/UBE2Q2/CUL5/FANCL/FBXO4/ANAPC10
KEGG_CELL_CYCLE	KEGG_CELL_CYCLE	123	-0.34882	-1.49881	0.00679	0.049973	0.04031	4896	tags=46%, list=28%, signal=33%	PRKDC/CCNB1/YWHAG/HDAC2/YWHAZ/SKP1/TTK/MCM2/PTTG2/BUB1B/TFDP2/RBX1/MCM6/SMC1A/ORC6/CDC26/CCNA2/PCNA/CUL1/MYC/STAG1/SMAD2/CDK6/CHEK1/RBL2/CDKN1B/CHEK2/ORC3/ORC2/CDK2/ATM/E2F3/BUB3/ORC5/CCNH/RAD21/SMAD4/CDC14A/SKP2/YWHAQ/CDC23/ATR/CDK7/ORC4/ANAPC4/SMC3/WEE1/STAG2/CCNE2/DBF4/E2F5/CDC7/RBL1/RB1/MAD2L1/ANAPC10

## Sheet: Table S6
Table S6. Two distinct RNA modification geneCluster
ID	geneCluster
GSM2175165_PTSD	A
GSM2175167_PTSD	B
GSM2175168_PTSD	A
GSM2175169_PTSD	A
GSM2175173_PTSD	B
GSM2175174_PTSD	B
GSM2175175_PTSD	A
GSM2175179_PTSD	A
GSM2175180_PTSD	B
GSM2175181_PTSD	B
GSM2175186_PTSD	A
GSM2175191_PTSD	B
GSM2175198_PTSD	B
GSM2175199_PTSD	B
GSM2175204_PTSD	B
GSM2175208_PTSD	B
GSM2175216_PTSD	B
GSM2175221_PTSD	A
GSM2175222_PTSD	A
GSM2175223_PTSD	A
GSM2175229_PTSD	A
GSM2175233_PTSD	A
GSM2175237_PTSD	B
GSM2175241_PTSD	B
GSM2175242_PTSD	B
GSM2175246_PTSD	A
GSM2175249_PTSD	A
GSM2175252_PTSD	A
GSM2175253_PTSD	A
GSM2175254_PTSD	A
GSM2175257_PTSD	A
GSM2175266_PTSD	A
GSM2175267_PTSD	A
GSM2175268_PTSD	A
GSM2175269_PTSD	B
GSM2175270_PTSD	B
GSM2175271_PTSD	B
GSM2175272_PTSD	B
GSM2175273_PTSD	B
GSM5988361_PTSD	A
GSM5988362_PTSD	B
GSM5988363_PTSD	B
GSM5988364_PTSD	A
GSM5988365_PTSD	B
GSM5988366_PTSD	A
GSM5988367_PTSD	A
GSM5988368_PTSD	B
GSM5988369_PTSD	B
GSM5988370_PTSD	B
GSM5988371_PTSD	B
GSM5988372_PTSD	A
GSM5988373_PTSD	A
GSM5988374_PTSD	B
GSM5988375_PTSD	B
GSM5988376_PTSD	A
GSM5988377_PTSD	B
GSM5988378_PTSD	A
GSM5988379_PTSD	B
GSM5988380_PTSD	B
GSM5988381_PTSD	B
GSM5988382_PTSD	B
GSM5988383_PTSD	B
GSM5988384_PTSD	B
GSM5988385_PTSD	B
GSM5988386_PTSD	B
GSM5988387_PTSD	B
GSM5988388_PTSD	B
GSM5988389_PTSD	B
GSM5988390_PTSD	B
GSM5988391_PTSD	B
GSM5988392_PTSD	B

## Sheet: Table S7
Table S7. RNA modification scores for each sample within the two separate RMG clusters
id	modification score
GSM2175166_con	-1.2535
GSM2175170_con	0.461092
GSM2175171_con	1.508
GSM2175172_con	-1.97422
GSM2175176_con	0.103918
GSM2175182_con	0.070121
GSM2175183_con	-0.13893
GSM2175192_con	3.57166
GSM2175193_con	5.77996
GSM2175194_con	4.94504
GSM2175196_con	5.04487
GSM2175201_con	5.34788
GSM2175203_con	4.68086
GSM2175205_con	1.0592
GSM2175206_con	3.50225
GSM2175207_con	5.89596
GSM2175209_con	0.557737
GSM2175211_con	5.29343
GSM2175212_con	1.78759
GSM2175214_con	-1.77985
GSM2175217_con	2.09332
GSM2175218_con	0.794342
GSM2175234_con	0.344793
GSM2175235_con	0.37652
GSM2175238_con	-0.08326
GSM2175248_con	-2.26381
GSM2175258_con	-3.23362
GSM5988345_con	-0.76464
GSM5988346_con	-0.90994
GSM5988347_con	-0.91596
GSM5988348_con	0.491119
GSM5988349_con	-0.61611
GSM5988350_con	3.46658
GSM5988351_con	2.98416
GSM5988352_con	0.533975
GSM5988353_con	2.34801
GSM5988354_con	-3.76407
GSM5988355_con	5.55448
GSM5988356_con	-1.59947
GSM5988357_con	-3.47706
GSM5988358_con	5.4708
GSM5988359_con	0.039647
GSM5988360_con	-2.25144
GSM2175165_PTSD	-1.91376
GSM2175167_PTSD	1.32733
GSM2175168_PTSD	-4.08067
GSM2175169_PTSD	-6.11485
GSM2175173_PTSD	1.7604
GSM2175174_PTSD	-0.95404
GSM2175175_PTSD	-6.43991
GSM2175179_PTSD	-1.73285
GSM2175180_PTSD	5.49103
GSM2175181_PTSD	1.20545
GSM2175186_PTSD	-1.63038
GSM2175191_PTSD	0.552187
GSM2175198_PTSD	2.49563
GSM2175199_PTSD	4.56857
GSM2175204_PTSD	1.24205
GSM2175208_PTSD	3.52862
GSM2175216_PTSD	-1.7614
GSM2175221_PTSD	-1.4477
GSM2175222_PTSD	-3.77162
GSM2175223_PTSD	-5.14335
GSM2175229_PTSD	-1.9001
GSM2175233_PTSD	-2.75437
GSM2175237_PTSD	-2.56277
GSM2175241_PTSD	-0.50231
GSM2175242_PTSD	0.330613
GSM2175246_PTSD	-5.74348
GSM2175249_PTSD	-4.50735
GSM2175252_PTSD	-2.66508
GSM2175253_PTSD	-3.6377
GSM2175254_PTSD	-2.10752
GSM2175257_PTSD	-4.82481
GSM2175266_PTSD	0.275812
GSM2175267_PTSD	-2.44135
GSM2175268_PTSD	-0.82846
GSM2175269_PTSD	2.30334
GSM2175270_PTSD	-0.33664
GSM2175271_PTSD	1.93909
GSM2175272_PTSD	-1.15179
GSM2175273_PTSD	0.948013
GSM5988361_PTSD	-5.51298
GSM5988362_PTSD	2.97499
GSM5988363_PTSD	3.84259
GSM5988364_PTSD	-3.0421
GSM5988365_PTSD	-2.06837
GSM5988366_PTSD	-4.26381
GSM5988367_PTSD	-1.8245
GSM5988368_PTSD	-1.81892
GSM5988369_PTSD	-2.66855
GSM5988370_PTSD	1.16278
GSM5988371_PTSD	-1.15114
GSM5988372_PTSD	-2.50754
GSM5988373_PTSD	-5.04801
GSM5988374_PTSD	6.04157
GSM5988375_PTSD	2.43837
GSM5988376_PTSD	-7.1538
GSM5988377_PTSD	-2.07953
GSM5988378_PTSD	-1.7589
GSM5988379_PTSD	3.37396
GSM5988380_PTSD	3.30889
GSM5988381_PTSD	5.45448
GSM5988382_PTSD	3.78791
GSM5988383_PTSD	1.78895
GSM5988384_PTSD	-1.74928
GSM5988385_PTSD	3.21639
GSM5988386_PTSD	-2.33985
GSM5988387_PTSD	-0.54243
GSM5988388_PTSD	-0.75672
GSM5988389_PTSD	0.184641
GSM5988390_PTSD	1.87724
GSM5988391_PTSD	0.960299
GSM5988392_PTSD	-0.22194
